# Supplementary material for: Genome-wide interaction of genotype by erythrocyte n-3 fatty acids contributes to phenotypic variance of diabetes-related traits
Source: BMC Genomics. 2014 Sep 11;15(1):781. doi: 10.1186/1471-2164-15-781 (PMC4168207; doi:10.1186/1471-2164-15-781)
Supplement: Supplementary file 2 — Additional file 2: Table S5: SNP list identified from GxE GWAS for diabetes traits in GOLDN population. (XLSX 98 KB) [file 12864_2014_6453_MOESM2_ESM.xlsx]

## Sheet: SNP_information
Supplemental Table 5. SNP list identified from GxE GWAS for diabetes traits in GOLDN population	T2D-related trait*	Environmental factor	Inclusion of GxE in the model (yes or no)	Significant main effect (P ≤ 10E-5, yes or no)	Significant GxE interaction (P ≤ 10E-5, yes or no)*	P_value_SNP	P_value_interaction*	SNP	Chromosome	Position	Nearby Gene	Distance (bp)	Feature	Allele	Minor allele	Minor allele freq in GOLDN	Minor allele freq in Europeans (dbSNP)	Minor allele freq based on CEU (Hapmap)
	HOMA-IR	Control (ALA)	Y	N	Y	3.43332e-05	8.92635e-08	rs10513376	9	123394647	DAB2IP	25427||192983	intron[NM_032552.2]	C/T	C	0.334399	0.28	0.299
	HOMA-IR	Control (ALA)	Y	N	Y	0.000109354	6.49973e-07	rs2777317	9	123408495	DAB2IP	39275||179135	intron[NM_032552.2]	G/A	A	0.358333	0.313	0.312
	HOMA-IR	Control (ALA)	Y	Y	N	7.49559e-06	1.16303e-05	rs611905	1	109583560	SARS||CELSR2	-1252||-10604	NA	G/A	G	0.287645	0.327	0.29
	HOMA-IR	Control (ALA)	Y	N	Y	0.0011679	6.38041e-06	rs11484858	1	197982885	LOC647202||NR5A2	-358659||-280508	NA	C/T	C	0.191157	--	0.161
	HOMA-IR	Control (ALA)	Y	Y	N	1.81478e-06	0.000507703	rs12622284	2	199408976	PLCL1||SATB2	-687683||-433493	NA	A/C	C	0.331202	0.342	0.379
	HOMA-IR	Control (ALA)	Y	Y	N	3.3452e-06	0.000724729	rs11679410	2	199450476	PLCL1||SATB2	-729183||-391993	NA	A/G	G	0.308707	0.302	0.33
	HOMA-IR	DPA	Y	Y	N	1.1e-06	0.00448734	rs2381387	4	39208323	UGDH||C4orf34	-2717||-20607	NA	A/G	G	0.36445	0.383	0.379
	HOMA-IR	DPA	Y	Y	N	1.98e-06	0.000574216	rs1319235	7	49406107	LOC100130122||VWC2	-136104||-377696	NA	A/G	A	0.382924	0.4	0.371
	HOMA-IR	DPA	Y	Y	N	3.08e-06	0.0305072	rs2248103	4	169328876	ANXA10	78594||16592	intron[NM_007193.3]	A/C	A	0.386044	0.419	0.411
	HOMA-IR	DPA	Y	Y	N	3.28e-06	0.00085953	rs3904027	7	49391974	LOC100130122||VWC2	-121971||-391829	NA	G/A	G	0.391134	0.38	0.381
	HOMA-IR	DPA	Y	Y	N	3.6e-06	0.000800568	rs10266685	7	49408494	LOC100130122||VWC2	-138491||-375309	NA	C/T	C	0.381074	0.4	0.371
	HOMA-IR	DPA	Y	Y	N	4.38e-06	0.000699422	rs16978204	18	40690792	SETBP1	155325||207979	intron[NM_015559.1]	A/G	A	0.0564827	0.06	0.045
	HOMA-IR	DPA	Y	Y	N	5.53e-06	0.000112606	rs11073990	15	83512305	PDE8A||LOC642907	-28928||-13140	NA	C/T	T	0.384319	0.367	0.335
	HOMA-IR	DPA	Y	Y	N	5.63e-06	0.000360056	rs9945789	18	40675257	SETBP1	139790||223514	intron[NM_015559.1]	A/G	A	0.0581395	0.067	0.049
	HOMA-IR	DPA	Y	Y	N	6.27e-06	0.0355681	rs2251422	4	169324223	ANXA10	73941||21245	intron[NM_007193.3]	A/G	A	0.396774	0.427	0.42
	HOMA-IR	DPA	Y	Y	N	6.35e-06	0.00102458	rs12718184	7	49388838	LOC100130122||VWC2	-118835||-394965	NA	C/T	C	0.380282	0.4	0.371
	HOMA-IR	DPA	Y	Y	N	9.2e-06	0.00110038	rs9654412	5	72076415	LOC728620||TNPO1	-18678||-71759	NA	A/G	G	0.169437	0.183	0.167
	HOMA-IR	DPA	Y	N	Y	1.17e-05	5.15e-06	rs16861954	3	150737390	WWTR1	16668||121082	intron[NM_015472.3]	C/T	C	0.064578	0.06	0.094
	HOMA-IR	DPA	Y	N	Y	0.000148051	9.53e-08	rs9597686	13	33054521	STARD13||RFC3	-296629||-235685	NA	C/T	C	0.0620999	0.067	0.08
	HOMA-IR	DPA	Y	N	Y	0.000220874	3.9e-06	rs6021247	20	49542387	NFATC2	101215||50278	intron[NM_173091.2]	A/G	A	0.46749	0.489	0.491
	HOMA-IR	DPA	Y	N	Y	0.000254329	7.38e-06	rs10074889	5	149011775	FLJ41603||PPARGC1B	-17055||-78282	NA	C/T	C	0.482737	0.475	0.455
	HOMA-IR	DPA	Y	N	Y	0.00225527	2.17e-06	rs4529436	8	94709850	LOC100129242||FAM92A1	-132718||-72099	NA	A/G	A	0.301802	0.283	0.29
	HOMA-IR	DPA	Y	N	Y	0.00286715	3.84e-06	rs4364606	8	94709961	LOC100129242||FAM92A1	-132829||-71988	NA	C/G	C	0.31266	0.292	0.29
	HOMA-IR	DPA	Y	N	Y	0.00517713	2.68e-06	rs2303775	16	9299204	LOC653737||GRIN2A	-123765||-463719	NA	A/C	A	0.397117	0.367	0.375
	HOMA-IR	DPA	Y	N	Y	0.0123238	9.59e-06	rs10174913	2	116491637	LOC389023||LOC100130697	-854767||-800675	NA	A/C	C	0.241026	0.193	0.228
	HOMA-IR	DPA	Y	N	Y	0.0132765	9.36e-06	rs492621	11	94050800	PIWIL4||AMOTL1	-56566||-90356	NA	C/T	T	0.318241	--	0.268
	HOMA-IR	NA	N	Y	NA	7.71669e-06	NA	rs4366723	16	60762679	CDH8||hCG_1642987	-135142||-1172064	NA	A/G	A	0.354218	0.408	0.344
	HOMA-IR	NA	N	Y	NA	3.40432e-06	NA	rs12606567	18	48408860	DCC	288291||902920	intron[NM_005215.2]	C/T	T	0.248759	0.283	0.252
	HOMA-IR	NA	N	Y	NA	3.6291e-06	NA	rs13113929	4	169320943	ANXA10	70661||24525	intron[NM_007193.3]	G/T	T	0.402967	0.424	0.42
	HOMA-IR	NA	N	Y	NA	2.69045e-06	NA	rs2251422	4	169324223	ANXA10	73941||21245	intron[NM_007193.3]	A/G	A	0.398876	0.427	0.42
	HOMA-IR	NA	N	Y	NA	1.39769e-06	NA	rs2248103	4	169328876	ANXA10	78594||16592	intron[NM_007193.3]	A/C	A	0.386757	0.419	0.411
	Insulin	Control (ALA)	Y	N	Y	0.00597346	7.10666e-06	rs7815277	8	132029838	ADCY8	168109||94016	intron[NM_001115.2]	C/T	C	0.0717005	0.053	0.071
	Insulin	Control (ALA)	Y	N	Y	0.000246803	2.71579e-06	rs10513376	11	2262602	ASCL2||C11orf21	-13844||-13059	intron[NM_032552.2]	A/G	G	0.333756	0.117	0.107
	Insulin	Control (ALA)	Y	N	Y	0.000528285	7.65453e-06	rs2777317	9	123408495	DAB2IP	39275||179135	intron[NM_032552.2]	G/A	A	0.358779	0.313	0.312
	Insulin	Control (ALA)	Y	N	Y	0.00194482	4.88563e-06	rs2817691	10	98849168	SLIT1	98567||86485	intron[NM_003061.1]	A/C	A	0.329719	0.453	0.397
	Insulin	Control (ALA)	Y	N	Y	0.000742666	8.80716e-07	rs11484858	1	197982885	LOC647202||NR5A2	-358659||-280508	NA	C/T	C	0.190968	--	0.161
	Insulin	Control (ALA)	Y	N	Y	0.00313929	8.82041e-06	rs9427689	1	198049104	LOC647202||NR5A2	-424878||-214289	NA	C/G	G	0.188946	0.142	0.159
	Insulin	Control (ALA)	Y	Y	N	6.48782e-06	0.000463765	rs4131231	2	37492141	QPCT||CDC42EP3	-38172||-232106	NA	C/T	T	0.062341	0.08	0.067
	Insulin	Control (ALA)	Y	Y	N	6.44356e-06	0.00261815	rs12622284	2	199408976	PLCL1||SATB2	-687683||-433493	NA	A/C	C	0.329949	0.342	0.379
	Insulin	Control (ALA)	Y	Y	N	6.43411e-06	0.000907894	rs3815821	16	67728069	CIRH1A	4021||32355	intron[NM_032830.1]	G/A	A	0.0616264	0.083	0.058
	Insulin	Control (ALA)	Y	Y	N	2.82581e-06	0.00230303	rs4072809	3	151721965	TSC22D2||SERP1	-61644||-20505	NA	G/A	G	0.301527	0.32	0.321
	Insulin	Control (ALA)	Y	Y	N	5.91209e-06	1.51774e-05	rs477338	3	174595199	SPATA16||NLGN1	-253504||-3739	NA	G/A	G	0.298089	--	0.299
	Insulin	Control (ALA)	Y	Y	N	7.28652e-06	2.70863e-05	rs9393554	6	24513747	MRS2	2615||20048	intron[NM_020662.2]	C/T	C	0.319285	0.325	0.317
	Insulin	DPA	Y	N	Y	0.00118112	2.43929e-06	rs4529436	8	94709850	LOC100129242||FAM92A1	-132718||-72099	NA	A/G	A	0.302043	0.283	0.29
	Insulin	DPA	Y	N	Y	0.00176237	4.61439e-06	rs4364606	8	94709961	LOC100129242||FAM92A1	-132829||-71988	NA	C/G	C	0.312817	0.292	0.29
	Insulin	DPA	Y	N	Y	0.000392673	7.05629e-06	rs7844037	8	131753887	DDEF1IT1||ADCY8	-375926||-107842	NA	A/G	G	0.105964	0.083	0.071
	Insulin	DPA	Y	N	Y	0.0108785	4.73193e-06	rs492621	11	94050800	PIWIL4||AMOTL1	-56566||-90356	NA	C/T	T	0.319641	--	0.268
	Insulin	DPA	Y	N	Y	0.000390512	1.25931e-06	rs9597686	13	33054521	STARD13||RFC3	-296629||-235685	NA	C/T	C	0.0622618	0.067	0.08
	Insulin	DPA	Y	N	Y	0.000752877	9.55752e-06	rs9316869	13	56301878	LOC100130462||FLJ40296	-818132||-311175	NA	C/T	T	0.0805838	0.083	0.062
	Insulin	DPA	Y	N	Y	0.00122433	2.33527e-06	rs2592889	1	157850889	OR10J6P||CRPP1	-15151||-90395	NA	T/C	T	0.243655	0.159	0.188
	Insulin	DPA	Y	N	Y	0.00122433	2.33527e-06	rs2794505	1	157850961	OR10J6P||CRPP1	-15223||-90323	NA	C/G	G	0.243655	0.187	0.188
	Insulin	DPA	Y	N	Y	0.00103296	7.83746e-07	rs2592879	1	157856358	OR10J6P||CRPP1	-20620||-84926	NA	C/G	G	0.244231	0.187	0.192
	Insulin	DPA	Y	N	Y	0.00133107	3.08677e-06	rs2794510	1	157859539	OR10J6P||CRPP1	-23801||-81745	NA	C/T	C	0.24426	0.187	0.185
	Insulin	DPA	Y	N	Y	0.00180093	5.48313e-06	rs1867939	1	157872518	OR10J6P||CRPP1	-36780||-68766	NA	A/C	C	0.213832	0.158	0.17
	Insulin	DPA	Y	N	Y	0.00219321	7.3666e-06	rs2808651	1	157872850	OR10J6P||CRPP1	-37112||-68434	NA	C/T	C	0.213376	0.158	0.17
	Insulin	DPA	Y	Y	N	5.95117e-06	0.00163467	rs17013392	1	207035032	PLXNA2||LOC391158	-550744||-436979	NA	G/T	G	0.124365	0.187	0.194
	Insulin	DPA	Y	Y	N	7.1974e-06	0.000935298	rs12563926	1	207039310	PLXNA2||LOC391158	-555022||-432701	NA	C/T	T	0.118655	0.145	0.194
	Insulin	DPA	Y	N	Y	0.00133455	3.14391e-06	rs7586087	2	15222505	LOC653602||NAG	-514111||-1978	near-gene-3[NM_015909.2]	C/T	T	0.130268	0.133	0.156
	Insulin	DPA	Y	N	Y	0.0712544	6.84546e-06	rs8048358	16	9297536	LOC653737||GRIN2A	-122097||-465387	NA	A/G	G	0.30203	0.313	0.295
	Insulin	DPA	Y	N	Y	0.0132605	2.48855e-06	rs2303775	16	9299204	LOC653737||GRIN2A	-123765||-463719	NA	A/C	A	0.397269	0.367	0.375
	Insulin	DPA	Y	N	Y	0.0281612	5.25497e-06	rs9898576	17	72112871	ST6GALNAC2||ST6GALNAC1	-19347||-19569	NA	A/G	A	0.187817	0.183	0.188
	Insulin	DPA	Y	Y	N	3.19167e-06	0.000566553	rs9945789	18	40675257	SETBP1	139790||223514	intron[NM_015559.1]	A/G	A	0.0576923	0.067	0.049
	Insulin	DPA	Y	Y	N	2.65417e-06	0.00101077	rs16978204	18	40690792	SETBP1	155325||207979	intron[NM_015559.1]	A/G	A	0.056051	0.06	0.045
	Insulin	DPA	Y	Y	Y	5.56498e-06	9.9919e-06	rs16861954	3	150737390	WWTR1	16668||121082	intron[NM_015472.3]	C/T	C	0.0640863	0.06	0.094
	Insulin	DPA	Y	N	Y	0.000156221	6.07214e-06	rs266733	3	187976007	LOC100132058||EIF4A2	-2096||-8048	NA	G/T	G	0.487063	0.42	0.438
	Insulin	DPA	Y	Y	N	7.98412e-06	0.00422633	rs2381387	4	39208323	UGDH||C4orf34	-2717||-20607	NA	A/G	G	0.363579	0.383	0.379
	Insulin	DPA	Y	Y	N	8.13233e-07	0.0103269	rs13113929	4	169320943	ANXA10	70661||24525	intron[NM_007193.3]	G/T	T	0.402284	0.424	0.42
	Insulin	DPA	Y	Y	N	3.08724e-07	0.00458513	rs2251422	4	169324223	ANXA10	73941||21245	intron[NM_007193.3]	A/G	A	0.398207	0.427	0.42
	Insulin	DPA	Y	Y	N	1.68613e-06	0.0112922	rs2676118	4	169325480	ANXA10	75198||19988	intron[NM_007193.3]	C/T	C	0.451094	0.453	0.46
	Insulin	DPA	Y	Y	N	2.13217e-07	0.00420133	rs2248103	4	169328876	ANXA10	78594||16592	intron[NM_007193.3]	A/C	A	0.387548	0.419	0.411
	Insulin	DPA	Y	N	Y	0.000354266	9.54305e-06	rs10074889	5	149011775	FLJ41603||PPARGC1B	-17055||-78282	NA	C/T	C	0.480964	0.475	0.455
	Insulin	DPA	Y	N	Y	5.25074e-05	4.45749e-06	rs9295753	6	28036424	OR2B6||LOC442175	-2485||-4508	NA	A/G	G	0.109554	0.107	0.116
	Insulin	DPA	Y	N	Y	0.000480042	1.37532e-06	rs16883967	6	91837578	MAP3K7||LOC100129847	-483950||-744701	NA	C/G	G	0.111041	0.113	0.103
	Insulin	DPA	Y	Y	N	4.05199e-06	0.000593901	rs3904027	7	49391974	LOC100130122||VWC2	-121971||-391829	NA	G/A	G	0.390544	0.38	0.381
	Insulin	DPA	Y	Y	N	7.59691e-06	0.0018656	rs1319235	7	49406107	LOC100130122||VWC2	-136104||-377696	NA	A/G	A	0.3819	0.4	0.371
	Insulin	NA	N	Y	NA	9.52003e-06	NA	rs17094575	1	74136629	KRT8P21||LRRC44	-792074||-127658	NA	G/T	T	0.0856967	0.113	0.134
	Insulin	NA	N	Y	NA	3.24082e-06	NA	rs4366723	16	60762679	CDH8||hCG_1642987	-135142||-1172064	NA	A/G	A	0.353448	0.408	0.344
	Insulin	NA	N	Y	NA	1.3105e-06	NA	rs12606567	18	48408860	DCC	288291||902920	intron[NM_005215.2]	C/T	T	0.247537	0.283	0.252
	Insulin	NA	N	Y	NA	2.25367e-06	NA	rs13113929	4	169320943	ANXA10	70661||24525	intron[NM_007193.3]	G/T	T	0.404294	0.424	0.42
	Insulin	NA	N	Y	NA	2.1065e-06	NA	rs2251422	4	169324223	ANXA10	73941||21245	intron[NM_007193.3]	A/G	A	0.400248	0.427	0.42
	Insulin	NA	N	Y	NA	9.40217e-06	NA	rs2676118	4	169325480	ANXA10	75198||19988	intron[NM_007193.3]	C/T	C	0.452736	0.453	0.46
	Insulin	NA	N	Y	NA	1.77934e-06	NA	rs2248103	4	169328876	ANXA10	78594||16592	intron[NM_007193.3]	A/C	A	0.388206	0.419	0.411
	Glucose	Control (ALA)	Y	N	Y	0.0254191	8.65824e-06	rs10904103	10	3862876	LOC100130652||LOC727894	-1879||-102020	NA	C/T	T	0.251904	0.267	0.25
	Glucose	Control (ALA)	Y	Y	N	6.19271e-06	0.000879945	rs8025427	15	82039727	SH3GL3	132440||38768	intron[NM_003027.2]	A/G	A	0.443384	0.415	0.414
	Glucose	Control (ALA)	Y	Y	N	3.59564e-06	7.01281e-05	rs9837333	3	3044920	CNTN4	927673||29725	intron[NM_175613.1]	A/G	A	0.162643	0.15	0.152
	Glucose	AA/ (DHA+EPA)	Y	N	Y	2.84276e-05	3.27267e-06	rs4977232	9	19649564	SLC24A2	143586||127362	intron[NM_020344.1]	C/T	C	0.222716	0.275	0.214
	Glucose	AA/ (DHA+EPA)	Y	N	Y	0.000484366	8.72243e-06	rs12343157	9	83913311	LOC401533||LOC442426	-19718||-22259	NA	A/G	G	0.241751	0.225	0.259
	Glucose	AA/ (DHA+EPA)	Y	Y	N	7.63849e-06	6.86008e-05	rs2786552	10	34515887	PARD3	75784||628042	intron[NM_019619.2]	C/G	C	0.470178	0.5	0.482
	Glucose	AA/ (DHA+EPA)	Y	Y	N	4.49985e-06	0.000969191	rs4568922	10	58749681	ZWINT||LOC100128586	-958641||-634885	NA	C/T	C	0.121501	0.15	0.179
	Glucose	AA/ (DHA+EPA)	Y	Y	N	8.67923e-06	0.0101634	rs2429763	11	22866627	LOC645581||LOC100131557	-28084||-481635	NA	T/C	C	0.159264	0.16	0.152
	Glucose	AA/ (DHA+EPA)	Y	Y	N	2.20651e-06	0.000280203	rs514182	11	34990883	PDHX||CD44	-16788||-126110	NA	G/A	A	0.246193	0.213	0.232
	Glucose	AA/ (DHA+EPA)	Y	N	Y	1.04718e-05	5.48919e-06	rs11226613	11	104477728	INCA||ICEBERG	-360||-36151	near-gene-5[NM_001007232.1]	A/T	A	0.20368	0.211	0.223
	Glucose	AA/ (DHA+EPA)	Y	Y	N	4.63478e-06	4.1852e-05	rs17008515	12	80328477	PPFIA2	150990||348763	intron[NM_003625.2]	A/C	C	0.159898	0.171	0.183
	Glucose	AA/ (DHA+EPA)	Y	N	Y	0.0008276	3.57913e-06	rs8002491	13	51383579	CTAGE3||ATP7B	-763||-21227	NA	A/G	G	0.132952	0	0.121
	Glucose	AA/ (DHA+EPA)	Y	N	Y	6.27479e-05	1.49447e-06	rs177408	14	72773500	PSEN1||PAPLN	-16638||-458	near-gene-5[NM_173462.3]	C/G	C	0.405006	0.387	0.35
	Glucose	AA/ (DHA+EPA)	Y	N	Y	5.80755e-05	8.01058e-06	rs7164752	15	25675654	OCA2	2038||342399	intron[NM_000275.2]	C/T	T	0.368655	0.427	0.375
	Glucose	AA/ (DHA+EPA)	Y	N	Y	0.00183257	8.92039e-06	rs7170620	15	94755096	LOC728800||LOC390643	-7128||-30704	NA	A/G	G	0.181703	--	0.203
	Glucose	AA/ (DHA+EPA)	Y	N	Y	0.000361946	3.47067e-06	rs11161436	1	84979065	SSX2IP||LPAR3	-50297||-73025	NA	C/T	T	0.251904	0.216	0.246
	Glucose	AA/ (DHA+EPA)	Y	Y	Y	3.51086e-06	2.68229e-06	rs7515045	1	160310334	NOS1AP	4129||294530	intron[NM_014697.1]	A/C	A	0.264331	0.275	0.281
	Glucose	AA/ (DHA+EPA)	Y	N	Y	5.118e-05	3.77167e-06	rs4657155	1	160374889	NOS1AP	68684||229975	intron[NM_014697.1]	A/C	C	0.248077	0.208	0.259
	Glucose	AA/ (DHA+EPA)	Y	N	Y	4.87668e-05	5.64017e-06	rs10918776	1	160390569	NOS1AP	84364||214295	intron[NM_014697.1]	C/G	C	0.188931	0.167	0.192
	Glucose	AA/ (DHA+EPA)	Y	Y	N	5.74385e-06	0.000277107	rs10490046	2	40484182	SLC8A1	291392||26766	intron[NM_021097.2]	C/A	C	0.247141	0.214	0.237
	Glucose	AA/ (DHA+EPA)	Y	Y	N	3.7898e-06	0.000258957	rs10490045	2	40484859	SLC8A1	292069||26089	intron[NM_021097.2]	T/C	C	0.250322	0.217	0.239
	Glucose	AA/ (DHA+EPA)	Y	Y	N	3.5551e-06	0.000219394	rs16842215	2	158432798	ACVR1||LOC100130766	-29762||-93577	NA	G/T	G	0.0682398	0.053	0.052
	Glucose	AA/ (DHA+EPA)	Y	Y	N	5.16588e-06	0.000117281	rs16842252	2	158461823	ACVR1||LOC100130766	-58787||-64552	NA	A/G	G	0.064803	0.047	0.054
	Glucose	AA/ (DHA+EPA)	Y	N	Y	0.00585879	6.02817e-06	rs7605309	2	167864334	LOC643496	6401||258755	NA	G/T	T	0.142581	0.158	0.143
	Glucose	AA/ (DHA+EPA)	Y	Y	N	6.85677e-06	0.000197245	rs7420424	2	224992503	FAM124B||CUL3	-17548||-50610	NA	C/T	C	0.359355	--	0.432
	Glucose	AA/ (DHA+EPA)	Y	Y	N	8.49383e-06	0.000476492	rs274075	16	24797290	SLC5A11	32237||33155	intron[NM_052944.2]	A/T	A	0.364213	0.387	0.353
	Glucose	AA/ (DHA+EPA)	Y	N	Y	0.00645523	8.7344e-06	rs8074370	17	74468926	TIMP2||LOC100133045	-35859||-9988	NA	C/T	T	0.151015	0.127	0.125
	Glucose	AA/ (DHA+EPA)	Y	N	Y	0.000198306	4.15634e-06	rs11081339	18	7476992	LRRC30||PTPRM	-254950||-80322	NA	A/G	A	0.0513959	0.093	0.076
	Glucose	AA/ (DHA+EPA)	Y	N	Y	0.000209177	9.26741e-06	rs16952004	18	7497983	LRRC30||PTPRM	-275941||-59331	NA	A/C	A	0.0501269	0.1	0.08
	Glucose	AA/ (DHA+EPA)	Y	N	Y	4.69875e-05	8.87157e-06	rs17057508	18	71476161	C18orf62||ZNF516	-207584||-724446	NA	C/T	T	0.104061	0.104	0.099
	Glucose	AA/ (DHA+EPA)	Y	N	Y	4.46733e-05	8.46767e-06	rs17057546	18	71480377	C18orf62||ZNF516	-211800||-720230	NA	A/G	A	0.104193	0.08	0.095
	Glucose	AA/ (DHA+EPA)	Y	Y	N	4.70493e-06	0.000163881	rs1106581	19	244934	PPAP2C||LOC644979	-2499||-4492	NA	A/G	A	0.202703	0.216	0.193
	Glucose	AA/ (DHA+EPA)	Y	N	Y	0.000853473	6.69711e-06	rs17708232	19	15547744	LOC100129253	11860||9164	NA	A/G	A	0.0973282	0.16	0.125
	Glucose	AA/ (DHA+EPA)	Y	Y	Y	3.24523e-06	1.15094e-08	rs11085436	19	21179648	LOC729926||LOC649299	-54477||-28329	NA	A/G	A	0.100386	0.1	0.113
	Glucose	AA/ (DHA+EPA)	Y	N	Y	2.63568e-05	4.08212e-06	rs10411704	19	40492502	MAG	17624||4045	intron[NM_080600.1]	G/T	G	0.196815	0.15	0.196
	Glucose	AA/ (DHA+EPA)	Y	N	Y	0.00413799	1.23132e-06	rs6111616	20	17623706	RRBP1||BANF2	-12778||-4887	NA	A/G	A	0.158801	0.22	0.179
	Glucose	AA/ (DHA+EPA)	Y	N	Y	0.00684453	2.58541e-06	rs911352	20	17629255	BANF2	662||35262	intron[NM_001014977.2]	A/G	G	0.151842	0.213	0.174
	Glucose	AA/ (DHA+EPA)	Y	N	Y	0.00827255	3.54406e-06	rs1885080	20	17629274	BANF2	681||35243	intron[NM_001014977.2]	C/G	G	0.151592	0.213	0.174
	Glucose	AA/ (DHA+EPA)	Y	N	Y	0.00415736	1.515e-06	rs6111621	20	17630288	BANF2	1695||34229	intron[NM_001014977.2]	C/G	C	0.153846	0.213	0.179
	Glucose	AA/ (DHA+EPA)	Y	N	Y	0.0052496	1.95974e-06	rs6080800	20	17652732	BANF2	24139||11785	intron[NM_001014977.2]	A/G	G	0.152284	0.203	0.188
	Glucose	AA/ (DHA+EPA)	Y	N	Y	0.00370582	1.20797e-06	rs6080801	20	17652776	BANF2	24183||11741	intron[NM_178477.3]	A/G	A	0.152478	0.22	0.188
	Glucose	AA/ (DHA+EPA)	Y	N	Y	0.0052496	1.95974e-06	rs6080802	20	17657759	BANF2	29166||6758	intron[NM_001014977.2]	A/G	A	0.152284	0.22	0.188
	Glucose	AA/ (DHA+EPA)	Y	N	Y	0.00103381	8.23678e-06	rs170431	21	42637976	TFF3||TFF2	-29201||-1559	near-gene-3[NM_005423.3]	C/T	T	0.252551	0.2	0.228
	Glucose	AA/ (DHA+EPA)	Y	Y	N	4.59726e-06	0.000925515	rs396913	22	20369863	PPIL2	19590||12339	intron[NM_148176.2] intron[NM_014337.3]	A/C	C	0.375821	0.373	0.366
	Glucose	AA/ (DHA+EPA)	Y	N	Y	0.000305895	4.36336e-06	rs17272607	3	16644439	LOC644638	16340||9925	intron[XM_932276.2]	G/T	T	0.166878	0.2	0.21
	Glucose	AA/ (DHA+EPA)	Y	Y	N	5.44273e-06	2.51083e-05	rs9311041	3	33948102	PDCD6IP||FECHP	-61904||-940960	NA	C/T	T	0.314744	0.347	0.384
	Glucose	AA/ (DHA+EPA)	Y	Y	Y	2.67324e-06	5.90245e-06	rs1112837	3	33960372	PDCD6IP||FECHP	-74174||-928690	NA	C/T	T	0.308767	0.34	0.366
	Glucose	AA/ (DHA+EPA)	Y	Y	Y	3.16083e-06	6.75116e-06	rs7613662	3	33961254	PDCD6IP||FECHP	-75056||-927808	NA	A/G	G	0.308376	0.325	0.366
	Glucose	AA/ (DHA+EPA)	Y	N	Y	0.000455856	4.60107e-06	rs1404577	3	136331641	EPHB1	334691||130358	intron[NM_004441.3]	G/A	A	0.246506	0.26	0.281
	Glucose	AA/ (DHA+EPA)	Y	Y	N	7.95494e-06	0.00266072	rs4689066	4	7188103	GRPEL1||SORCS2	-67402||-57270	NA	C/T	C	0.465649	0.458	0.446
	Glucose	AA/ (DHA+EPA)	Y	N	Y	2.36028e-05	2.06785e-06	rs10019920	4	79085031	MRPL1	82202||7937	intron[NM_020236.3]	A/G	G	0.484713	0.427	0.464
	Glucose	AA/ (DHA+EPA)	Y	N	Y	3.99149e-05	7.50714e-06	rs7436080	4	79096173	MRPL1||LOC100128297	-3205||-2005	NA	C/T	T	0.48659	0.442	0.464
	Glucose	AA/ (DHA+EPA)	Y	Y	N	6.48183e-06	0.000406754	rs12515368	5	19035349	LOC100133112||LOC646273	-1308456||-233883	NA	A/G	A	0.494917	0.483	0.473
	Glucose	AA/ (DHA+EPA)	Y	Y	N	2.80734e-06	0.0289275	rs3934580	5	66929064	CD180||LOC359819	-400696||-92380	NA	A/T	A	0.349673	0.333	0.356
	Glucose	AA/ (DHA+EPA)	Y	Y	N	5.0415e-06	0.000856415	rs193901	5	92150151	LOC100131236||LOC100129283	-942704||-52097	NA	G/A	A	0.31201	0.233	0.237
	Glucose	AA/ (DHA+EPA)	Y	N	Y	0.00106098	2.00975e-06	rs6456746	6	11002367	SYCP2L	7317||80161	missense[NM_001040274.1]	A/G	A	0.0862944	0.1	0.062
	Glucose	AA/ (DHA+EPA)	Y	Y	N	7.84018e-06	0.000217154	rs626959	6	159551385	FNDC1	40968||61745	intron[NM_032532.2]	C/A	A	0.115629	0.133	0.121
	Glucose	AA/ (DHA+EPA)	Y	Y	N	4.59118e-06	0.000339598	rs484504	6	159561388	FNDC1	50971||51742	intron[NM_032532.2]	T/C	T	0.114994	0.12	0.121
	Glucose	AA/ (DHA+EPA)	Y	Y	N	9.72848e-06	0.00294612	rs1668357	7	37970931	EPDR1||STARD3NL	-12863||-213527	NA	T/G	G	0.0557692	0.1	0.1
	Glucose	AA/ (DHA+EPA)	Y	N	Y	0.00467041	6.63435e-06	rs822293	8	16561508	MRPL49P2||FGF20	-284542||-333197	NA	A/G	A	0.0585586	0.06	0.049
	Glucose	NA	N	Y	NA	6.05623e-06	NA	rs9406768	9	19984895	SLC24A2||SMNP	-207969||-336511	NA	A/G	G	0.430061	0.5	0.496
	Glucose	NA	N	Y	NA	6.5708e-06	NA	rs11050777	12	30312927	TMTC1||IPO8	-483968||-360262	NA	C/T	T	0.301471	0.28	0.286
	Glucose	NA	N	Y	NA	2.72744e-06	NA	rs10400961	16	5594394	NPM1P3||A2BP1	-237387||-414739	NA	C/G	G	0.228395	0.308	0.312
	Glucose	NA	N	Y	NA	9.85667e-06	NA	rs887249	16	5604070	NPM1P3||A2BP1	-247063||-405063	NA	C/T	C	0.235112	0.308	0.286
	Glucose	NA	N	Y	NA	7.47074e-06	NA	rs328183	18	42489012	LOXHD1||ST8SIA5	-53388||-24067	NA	C/T	T	0.227941	0.233	0.259
	Glucose	NA	N	Y	NA	9.0637e-06	NA	rs11882217	19	1660658	TCF3||LOC100131251	-59381||-39090	NA	A/G	G	0.363358	0.425	0.446
	Glucose	NA	N	Y	NA	7.78637e-06	NA	rs9626954	22	45939096	TBC1D22A	401883||9294	intron[NM_014346.1]	C/G	G	0.152985	0.153	0.188
	Glucose	NA	N	Y	NA	1.10983e-06	NA	rs920858	4	36579879	LOC100130532||KIAA1239	-391977||-343206	NA	C/A	A	0.290842	0.28	0.302
	Glucose	NA	N	Y	NA	2.5889e-06	NA	rs654973	6	74326853	EEF1A1||SLC17A5	-39377||-32970	NA	T/C	T	0.0662577	0.033	0.058
	Adiponectin	Control (n-6 PUFA)	Y	Y	N	3.61246e-06	0.00151128	rs1255754	14	63051899	PPP2R5E	140791||27933	intron[NM_006246.2]	A/C	C	0.162628	--	0.156
	Adiponectin	Control (n-6 PUFA)	Y	N	Y	0.000685407	7.09698e-06	rs1023708	2	166427840	GALNT3||TTC21B	-68791||-10859	NA	G/A	A	0.380922	0.292	0.326
	Adiponectin	Control (n-6 PUFA)	Y	N	Y	0.00152458	3.53105e-06	rs13091458	3	11945658	LOC100128204||SYN2	-15498||-75204	NA	A/G	A	0.220945	0.242	0.237
	Adiponectin	Control (n-6 PUFA)	Y	Y	N	9.62028e-06	7.31512e-05	rs1501140	4	16100382	LOC100128912||LDB2	-233106||-11880	NA	A/G	A	0.329082	0.333	0.29
	Adiponectin	Control (n-6 PUFA)	Y	N	Y	0.00109124	8.37294e-06	rs4859571	4	77076333	NAAA	25501||4857	missense[NM_014435.3] missense[NM_001042402.1] reference[NM_001042402.1]	C/T	T	0.229246	0.233	0.216
	Adiponectin	Control (n-6 PUFA)	Y	N	Y	0.000819374	5.51751e-06	rs12374321	4	77077237	NAAA	26405||3953	intron[NM_014435.3]	C/T	T	0.227679	--	0.219
	Adiponectin	Control (n-6 PUFA)	Y	N	Y	0.000886515	5.60293e-06	rs17001247	4	77089315	NAAA||LOC100129865	-8125||-773	near-gene-5[XM_001720874.1]	C/T	C	0.236573	0.24	0.223
	Adiponectin	Control (n-6 PUFA)	Y	N	Y	0.000908031	4.31493e-06	rs1857821	4	77101003	SDAD1	10911||30134	intron[NM_018115.2]	A/G	G	0.237883	0.271	0.219
	Adiponectin	Control (n-6 PUFA)	Y	N	Y	0.000908031	4.31493e-06	rs2271528	4	77107860	SDAD1	17768||23277	intron[NM_018115.2]	A/G	A	0.237883	0.227	0.226
	Adiponectin	AA/ EPA	Y	Y	Y	2.54083e-06	5.06939e-07	rs687279	8	128413806	FAM84B||POU5F1P1	-774158||-83488	NA	T/C	T	0.279693	0.313	0.335
	Adiponectin	AA/ EPA	Y	Y	N	9.53684e-06	0.000181431	rs3847435	10	11487475	C10orf31||USP6NL	-85622||-55040	NA	A/G	A	0.242985	0.215	0.284
	Adiponectin	AA/ EPA	Y	Y	N	8.08896e-06	0.000340488	rs10502170	11	112545328	NCAM1	208123||109040	intron[NM_001076682.2] intron[NM_000615.5]	A/G	G	0.135842	0.117	0.134
	Adiponectin	AA/ EPA	Y	Y	N	4.71555e-06	0.0147224	rs4768554	12	37769023	CPNE8||KIF21A	-183336||-204274	NA	C/T	T	0.342747	--	0.365
	Adiponectin	AA/ EPA	Y	Y	N	2.34556e-06	0.00214264	rs9590106	13	94349071	LOC100129259||ABCC4	-117827||-121013	NA	C/T	T	0.225064	0.183	0.147
	Adiponectin	AA/ EPA	Y	Y	N	4.80594e-06	0.00295725	rs9590108	13	94349285	LOC100129259||ABCC4	-118041||-120799	NA	C/T	C	0.226403	0.183	0.147
	Adiponectin	AA/ EPA	Y	Y	N	3.33758e-06	0.00249063	rs2148058	13	94350366	LOC100129259||ABCC4	-119122||-119718	NA	C/A	C	0.22449	0.183	0.147
	Adiponectin	AA/ EPA	Y	Y	N	3.33758e-06	0.00249063	rs2182263	13	94350426	LOC100129259||ABCC4	-119182||-119658	NA	T/A	A	0.22449	0.155	0.147
	Adiponectin	AA/ EPA	Y	Y	N	4.80594e-06	0.00295725	rs9284280	13	94351501	LOC100129259||ABCC4	-120257||-118583	NA	A/T	T	0.226403	0.188	0.147
	Adiponectin	AA/ EPA	Y	Y	N	3.33758e-06	0.00249063	rs9302014	13	94351657	LOC100129259||ABCC4	-120413||-118427	NA	A/T	T	0.22449	0.183	0.147
	Adiponectin	AA/ EPA	Y	Y	N	4.58289e-06	0.00213975	rs9561719	13	94357429	LOC100129259||ABCC4	-126185||-112655	NA	A/G	A	0.223852	0.183	0.147
	Adiponectin	AA/ EPA	Y	Y	N	4.58289e-06	0.00213975	rs9561721	13	94357617	LOC100129259||ABCC4	-126373||-112467	NA	C/G	C	0.223852	0.183	0.147
	Adiponectin	AA/ EPA	Y	Y	N	4.58289e-06	0.00213975	rs9561724	13	94358584	LOC100129259||ABCC4	-127340||-111500	NA	C/T	T	0.223852	0.183	0.147
	Adiponectin	AA/ EPA	Y	Y	N	8.35287e-06	0.000290119	rs9577629	13	111872170	SOX1||C13orf28	-98149||-206500	NA	A/G	G	0.46619	0.404	0.379
	Adiponectin	AA/ EPA	Y	Y	N	7.933e-06	0.00118873	rs9577637	13	111876415	SOX1||C13orf28	-102394||-202255	NA	A/G	G	0.467474	0.408	0.379
	Adiponectin	AA/ EPA	Y	Y	N	5.06122e-06	0.00184647	rs1255754	14	63051899	PPP2R5E	140791||27933	intron[NM_006246.2]	A/C	C	0.162628	--	0.156
	Adiponectin	AA/ EPA	Y	Y	N	8.12193e-07	0.000808999	rs11620655	14	97180894	LOC100129345	12157||1474	intron[XM_001726414.1]	A/T	T	0.24647	0.227	0.218
	Adiponectin	AA/ EPA	Y	Y	N	1.40424e-06	0.000607411	rs2182605	1	117265060	PTGFRN	10848||69435	intron[NM_020440.2]	C/T	C	0.431234	0.5	0.46
	Adiponectin	AA/ EPA	Y	N	Y	1.25613e-05	9.90871e-06	rs10490571	2	102083769	IL1R2||UNQ9419	-72452||-20221	NA	T/C	T	0.359694	0.378	0.424
	Adiponectin	AA/ EPA	Y	N	Y	1.25613e-05	9.90871e-06	rs17767183	2	102091445	IL1R2||UNQ9419	-80128||-12545	NA	C/T	T	0.359694	0.405	0.424
	Adiponectin	AA/ EPA	Y	N	Y	0.00173826	7.40169e-06	rs540053	2	134978207	TMEM163	48177||214833	intron[NM_030923.3]	C/T	T	0.249681	0.207	0.21
	Adiponectin	AA/ EPA	Y	N	Y	0.000676211	8.81994e-06	rs524913	2	134988602	TMEM163	58572||204438	intron[NM_030923.3]	A/G	A	0.229381	0.175	0.2
	Adiponectin	AA/ EPA	Y	N	Y	5.23825e-05	4.23947e-06	rs12595861	16	8381301	LOC100131413||LOC100131080	-1685917||-116771	NA	C/T	T	0.251276	0.2	0.219
	Adiponectin	AA/ EPA	Y	Y	Y	7.28499e-06	8.24415e-06	rs1559308	16	64623991	LOC283867||CDH5	-456287||-334073	NA	A/C	A	0.253548	0.233	0.228
	Adiponectin	AA/ EPA	Y	Y	N	6.73807e-07	1.34623e-05	rs11075616	16	64631826	LOC283867||CDH5	-464122||-326238	NA	G/T	G	0.390944	0.387	0.348
	Adiponectin	AA/ EPA	Y	Y	N	1.26997e-06	1.99624e-05	rs2158521	17	61025204	AXIN2||CCDC46	-36977||-36916	NA	A/C	A	0.138393	0.117	0.138
	Adiponectin	AA/ EPA	Y	N	Y	0.0079465	5.03699e-06	rs12456030	18	51607474	LOC100132501||FLJ45743	-7524||-251087	NA	A/G	A	0.324393	0.292	0.308
	Adiponectin	AA/ EPA	Y	N	Y	0.00774267	5.51604e-06	rs4455053	18	51608460	LOC100132501||FLJ45743	-8510||-250101	NA	A/T	T	0.323342	0.307	0.308
	Adiponectin	AA/ EPA	Y	N	Y	0.00689045	4.81315e-06	rs1382117	18	51612943	LOC100132501||FLJ45743	-12993||-245618	NA	G/A	G	0.323529	0.279	0.308
	Adiponectin	AA/ EPA	Y	Y	N	9.49909e-06	0.00780779	rs1546931	20	2563611	TMC2	98358||6819	intron[NM_080751.2]	T/C	T	0.244246	0.217	0.27
	Adiponectin	AA/ EPA	Y	Y	N	9.57928e-06	0.00743263	rs910272	20	2563988	TMC2	98735||6442	intron[NM_080751.2]	T/G	T	0.244898	0.217	0.268
	Adiponectin	AA/ EPA	Y	Y	N	9.44885e-06	0.00756447	rs6083915	20	2566140	TMC2	100887||4290	coding-synonymous[NM_080751.2]	C/T	T	0.24426	0.217	0.268
	Adiponectin	AA/ EPA	Y	Y	N	9.87984e-06	0.00811381	rs6083917	20	2567053	TMC2	101800||3377	intron[NM_080751.2]	A/G	A	0.245839	0.217	0.268
	Adiponectin	AA/ EPA	Y	Y	N	8.74418e-06	0.000807959	rs1883977	20	2580010	TMC2||NOL5A	-9580||-1244	near-gene-5[NM_006392.2]	T/C	C	0.19987	0.167	0.186
	Adiponectin	AA/ EPA	Y	Y	N	4.15158e-06	0.00012456	rs9311041	3	33948102	PDCD6IP||FECHP	-61904||-940960	NA	C/T	T	0.315077	0.347	0.384
	Adiponectin	AA/ EPA	Y	N	Y	0.00275786	8.82685e-06	rs7618427	3	108098595	LOC100128733||LOC344593	-47786||-207549	NA	C/T	C	0.142401	0.119	0.125
	Adiponectin	AA/ EPA	Y	N	Y	0.00269499	8.53024e-06	rs16853082	3	108100612	LOC100128733||LOC344593	-49803||-205532	NA	C/T	T	0.142219	0.104	0.165
	Adiponectin	AA/ EPA	Y	N	Y	0.00147352	9.10768e-07	rs41468348	3	108117224	LOC100128733||LOC344593	-66415||-188920	NA	A/T	A	0.133421	0.153	0.156
	Adiponectin	AA/ EPA	Y	Y	N	6.36563e-06	0.00101029	rs2681354	4	180657702	LOC391719||hCG_2025798	-1212269||-1564534	NA	A/T	T	0.22	0.2	0.215
	Adiponectin	AA/ EPA	Y	Y	N	4.3098e-06	3.44354e-05	rs7728298	5	35274266	PRLR||SPEF2	-7932||-379480	NA	A/G	A	0.456941	0.473	0.455
	Adiponectin	AA/ EPA	Y	Y	N	1.09637e-06	0.00022848	rs11741701	5	35281220	PRLR||SPEF2	-14886||-372526	NA	A/G	A	0.306122	0.317	0.312
	Adiponectin	AA/ EPA	Y	Y	N	3.6777e-06	0.000529665	rs2268702	6	52555239	TRAM2||LOC724104	-5418||-74734	NA	T/A	T	0.314413	0.367	0.353
	Adiponectin	AA/ EPA	Y	Y	N	9.4421e-06	0.00303098	rs10260109	7	14822880	DGKB	669110||24533	intron[NM_145695.1]	C/T	C	0.43433	0.44	0.473
	Adiponectin	AA/ EPA	Y	Y	N	7.4675e-06	0.00114802	rs11767942	7	77057175	PTPN12	52404||50147	intron[NM_002835.2]	G/T	G	0.246386	0.333	0.326
	Adiponectin	NA	N	Y	NA	3.85809e-06	NA	rs4772	1	151612887	S100A12	79||1812	utr-3[NM_005621.1]	G/A	G	0.112346	--	0.089
	Adiponectin	NA	N	Y	NA	5.06772e-06	NA	rs11205279	1	151625309	LOC645900||S100A8	-1278||-3823	NA	C/T	T	0.112207	0.108	0.089
	Adiponectin	NA	N	Y	NA	1.4459e-06	NA	rs6659104	1	151628770	LOC645900||S100A8	-4739||-362	near-gene-3[NM_002964.3]	C/T	C	0.111386	0.087	0.089
	Adiponectin	NA	N	Y	NA	3.16881e-06	NA	rs3806232	1	151630754	S100A8||S100A7A	-581||-24870	NA	C/T	C	0.112069	0.103	0.089
	Adiponectin	NA	N	Y	NA	5.96413e-06	NA	rs12040625	1	151632172	S100A8||S100A7A	-1999||-23452	NA	A/G	G	0.115148	0.11	0.089
	Adiponectin	NA	N	Y	NA	3.16881e-06	NA	rs3014807	1	151634644	S100A8||S100A7A	-4471||-20980	NA	G/T	T	0.112069	0.1	0.089
	Adiponectin	NA	N	Y	NA	3.16881e-06	NA	rs6680386	1	151637709	S100A8||S100A7A	-7536||-17915	NA	A/G	A	0.112069	0.108	0.098
	Adiponectin	NA	N	Y	NA	6.13795e-06	NA	rs4355996	1	151638225	S100A8||S100A7A	-8052||-17399	NA	C/T	C	0.110837	0.101	0.098
	Adiponectin	NA	N	Y	NA	2.1692e-06	NA	rs12999373	2	653483	LOC727944||TMEM18	-170726||-4490	NA	A/G	A	0.241995	0.183	0.219
	Adiponectin	NA	N	Y	NA	5.40387e-06	NA	rs12929701	16	81048767	MPHOSPH6||CDH13	-287437||-169312	NA	C/T	C	0.13259	0.095	0.095
	Adiponectin	NA	N	Y	NA	3.35342e-06	NA	rs10485818	20	168303	DEFB129||DEFB132	-9776||-18074	NA	A/C	C	0.114532	0.099	0.121
	Adiponectin	NA	N	Y	NA	3.35342e-06	NA	rs10485819	20	169018	DEFB129||DEFB132	-10491||-17359	NA	G/T	G	0.114532	0.1	0.121
	Adiponectin	NA	N	Y	NA	8.10709e-06	NA	rs4811928	20	55845862	PMEPA1||LOC100129869	-125915||-121281	NA	C/T	T	0.127004	0.094	0.098
	Adiponectin	NA	N	Y	NA	1.23545e-06	NA	rs11700371	20	55865639	PMEPA1||LOC100129869	-145692||-101504	NA	A/G	A	0.119605	0.113	0.103
	Adiponectin	NA	N	Y	NA	1.16045e-06	NA	rs11700157	20	55870517	PMEPA1||LOC100129869	-150570||-96626	NA	A/G	A	0.120074	0.113	0.103
	Adiponectin	NA	N	Y	NA	1.16045e-06	NA	rs8122392	20	55875922	PMEPA1||LOC100129869	-155975||-91221	NA	A/G	A	0.120074	0.108	0.103
	Adiponectin	NA	N	Y	NA	6.76389e-06	NA	rs17366568	3	188053147	ADIPOQ	9990||5799	intron[NM_004797.2]	A/G	A	0.10899	0.1	0.121
	Adiponectin	NA	N	Y	NA	1.00697e-06	NA	rs6852533	4	41890565	CCDC4||SHISA3	-40913||-204048	NA	A/G	G	0.238566	--	0.246

## Sheet: abbreviations
*Abbreviation	Full name
HOMA-IR	Homeostatic model assessment of insulin resistance
ALA	Alpha-linolenic acid
EPA	Eicosapentaenoic acid
DHA	Docosahexaenoic acid
DPA	Docosapentaenoic acid
PUFA	Polyunsaturated fatty acid
NA	Not available
